# Supplementary material for: Outcomes of Dialysis Modality Switch: A Matched Cohort Analysis from a National Renal Replacement Therapy Registry, 2010–2022
Source: J Clin Med. 2026 May 20;15(10):3948. doi: 10.3390/jcm15103948 (PMC13207222; doi:10.3390/jcm15103948)
Supplement: Supplementary file 1 [file jcm-15-03948-s001.zip]

Archive with 5 entries (5 files):
- Supp. Table S1 Switch 19.4.pdf
- Supp. Table S2 Switch 19.4.pdf
- Supp. Table S3 Switch 19.4.pdf
- Supp. Table S4 Switch 19.4.pdf
- Supp. Table S5 Switch 19.4.pdf
